# Supplementary material for: Mining the Genome of Bacillus velezensis VB7 (CP047587) for MAMP Genes and Non-Ribosomal Peptide Synthetase Gene Clusters Conferring Antiviral and Antifungal Activity
Source: Microorganisms. 2021 Dec 3;9(12):2511. doi: 10.3390/microorganisms9122511 (PMC8708206; doi:10.3390/microorganisms9122511)
Supplement: Supplementary file 1 [file microorganisms-09-02511-s001.zip]

Archive with 1 entries (1 files):
- microorganisms-1445617 - supplementary .pdf
